# Supplementary material for: Effects of Chlortetracycline on Lignin Biosynthesis in Arabidopsis thaliana
Source: Int J Mol Sci. 2025 Mar 4;26(5):2288. doi: 10.3390/ijms26052288 (PMC11899738; doi:10.3390/ijms26052288)
Supplement: Supplementary file 1 [file ijms-26-02288-s001.zip]

Archive with 1 entries (1 files):
- ijms-3458782-supplementary.pdf
